# Supplementary material for: Pharmacokinetic–Pharmacometabolomic Approach in Early-Phase Clinical Trials: A Way Forward for Targeted Therapy in Type 2 Diabetes
Source: Pharmaceutics. 2022 Jun 15;14(6):1268. doi: 10.3390/pharmaceutics14061268 (PMC9231303; doi:10.3390/pharmaceutics14061268)
Supplement: Supplementary file 1 [file pharmaceutics-14-01268-s001.zip]

Archive with 1 entries (1 files):
- pharmaceutics-1731469-supplementary.pdf
